# Supplementary material for: Evaluation of the Allelic Variations in Vernalisation (VRN1) and Photoperiod (PPD1) Genes and Genetic Diversity in a Spanish Spelt Wheat Collection
Source: Int J Mol Sci. 2023 Nov 7;24(22):16041. doi: 10.3390/ijms242216041 (PMC10671769; doi:10.3390/ijms242216041)
Supplement: Supplementary file 1 [file ijms-24-16041-s001.zip]

Archive with 2 entries (2 files):
- Table S1 - Accession numbers and allelic variants of vernalization.xlsx
- Table S2.  Primers VRN and PPD -  modified.pdf
