# Supplementary material for: Evaluation of the Allelic Variations in Vernalisation (VRN1) and Photoperiod (PPD1) Genes and Genetic Diversity in a Spanish Spelt Wheat Collection
Source: Int J Mol Sci. 2023 Nov 7;24(22):16041. doi: 10.3390/ijms242216041 (PMC10671769; doi:10.3390/ijms242216041)
Supplement: Supplementary file 1 [file ijms-24-16041-s001.zip › Table S1 - Accession numbers and allelic variants of vernalization.xlsx]

## Sheet: Hoja1
Table S1. Accession numbers and allelic variants of vernalization (VRN1) and photoperiod (PPD1) genes of the spelt wheat Spanish collection and wheat cultivars used as controls
UCO Code	Accession Number	Botanical variety	VRN1				PPD1
			VRN-A1	VRN-B1	VRN-D1	Response	PPD-D1	Response
E-1	BGE001947	Triticum aestivum ssp. spelta (L.) Thell.	Vrn-A1b	Vrn-B1a	Vrn-D1s	Spring	Ppd-D1b	Sensitive
E-2	BGE001950	Triticum aestivum ssp. spelta (L.) Thell.	Vrn-A1b	Vrn-B1a	Vrn-D1s	Spring	Ppd-D1b	Sensitive
E-3	BGE001951	Triticum aestivum ssp. spelta (L.) Thell.	Vrn-A1b	vrn-B1	Vrn-D1s	Spring	Ppd-D1b	Sensitive
E-4	BGE001961	Triticum aestivum ssp. spelta (L.) Thell.	Vrn-A1b	vrn-B1	vrn-D1	Spring	Ppd-D1b	Sensitive
E-5	BGE001975	Triticum aestivum ssp. spelta (L.) Thell.	Vrn-A1b	vrn-B1	Vrn-D1s	Spring	Ppd-D1b	Sensitive
E-6	BGE001979	Triticum aestivum ssp. spelta (L.) Thell.	Vrn-A1b	vrn-B1	Vrn-D1s	Spring	Ppd-D1b	Sensitive
E-7	BGE001985	Triticum aestivum ssp. spelta (L.) Thell.	Vrn-A1b	vrn-B1	Vrn-D1s	Spring	Ppd-D1b	Sensitive
E-8	BGE001990	Triticum aestivum ssp. spelta (L.) Thell.	vrn-A1	Vrn-B1a	Vrn-D1s	Spring	Ppd-D1b	Sensitive
E-9	BGE001994	Triticum aestivum ssp. spelta (L.) Thell.	vrn-A1	Vrn-B1a	Vrn-D1s	Spring	Ppd-D1b	Sensitive
E-10	BGE002003	Triticum aestivum ssp. spelta (L.) Thell.	Vrn-A1b	vrn-B1	Vrn-D1s	Spring	Ppd-D1b	Sensitive
E-11	BGE002005	Triticum aestivum ssp. spelta (L.) Thell.	Vrn-A1b	vrn-B1	Vrn-D1s	Spring	Ppd-D1b	Sensitive
E-12	BGE002006	Triticum aestivum ssp. spelta (L.) Thell.	Vrn-A1b	vrn-B1	Vrn-D1s	Spring	Ppd-D1b	Sensitive
E-13	BGE002008	Triticum aestivum ssp. spelta (L.) Thell.	Vrn-A1b	vrn-B1	Vrn-D1s	Spring	Ppd-D1b	Sensitive
E-14	BGE002009	Triticum aestivum ssp. spelta (L.) Thell.	Vrn-A1b	vrn-B1	Vrn-D1s	Spring	Ppd-D1b	Sensitive
E-15	BGE012930	Triticum aestivum ssp. spelta (L.) Thell.	Vrn-A1b	vrn-B1	Vrn-D1s	Spring	Ppd-D1b	Sensitive
E-16	BGE014248	Triticum aestivum ssp. spelta (L.) Thell.	Vrn-A1b	vrn-B1	Vrn-D1s	Spring	Ppd-D1b	Sensitive
E-17	BGE038580	Triticum aestivum ssp. spelta (L.) Thell.	Vrn-A1b	vrn-B1	Vrn-D1s	Spring	Ppd-D1b	Sensitive
E-18	BGE001970	Triticum aestivum ssp. spelta var. arduinii (Mazz.) Körn.	vrn-A1	vrn-B1	vrn-D1	Winter type no spikes	Ppd-D1b	Sensitive
E-19	BGE039057	Triticum aestivum ssp. spelta var. arduinii (Mazz.) Körn.	vrn-A1	vrn-B1	vrn-D1	Winter type no spikes	Ppd-D1b	Sensitive
E-20	BGE043412	Triticum aestivum ssp. spelta var. arduinii (Mazz.) Körn.	Vrn-A1b	vrn-B1	Vrn-D1s	Spring	Ppd-D1b	Sensitive
E-21	BGE012938	Triticum aestivum ssp. spelta var. caeruleum (Alef.) Körn.	Vrn-A1b	vrn-B1	Vrn-D1s	Spring	Ppd-D1b	Sensitive
E-22	BGE012939	Triticum aestivum ssp. spelta var. caeruleum (Alef.) Körn.	Vrn-A1b	vrn-B1	Vrn-D1s	Spring	Ppd-D1b	Sensitive
E-23	BGE017153	Triticum aestivum ssp. spelta var. caeruleum (Alef.) Körn.	Vrn-A1b	vrn-B1	Vrn-D1s	Spring	Ppd-D1b	Sensitive
E-24	BGE012766	Triticum aestivum ssp. spelta var. rubrivelutinum Körn.	Vrn-A1b	vrn-B1	vrn-D1	Spring	Ppd-D1b	Sensitive
E-25	BGE012912	Triticum aestivum ssp. spelta var. rubrivelutinum Körn.	Vrn-A1b	vrn-B1	Vrn-D1s	Spring	Ppd-D1b	Sensitive
E-26	BGE012924	Triticum aestivum ssp. spelta var. rubrivelutinum Körn.	Vrn-A1b	vrn-B1	Vrn-D1s	Spring	Ppd-D1b	Sensitive
E-27	BGE012921	Triticum aestivum ssp. spelta var. schenkii Körn.	Vrn-A1b	vrn-B1	Vrn-D1s	Spring	Ppd-D1b	Sensitive
E-28	BGE012910	Triticum aestivum ssp. spelta var. vulpinum (Alef.) Körn	Vrn-A1b	vrn-B1	Vrn-D1s	Spring	Ppd-D1b	Sensitive
E-29	BGE020934	Triticum aestivum ssp. spelta var. vulpinum (Alef.) Körn	Vrn-A1b	Vrn-B1a	Vrn-D1s	Spring	Ppd-D1b	Sensitive
E-30	BGE023737	Triticum aestivum ssp. spelta var. vulpinum (Alef.) Körn	Vrn-A1b	vrn-B1	Vrn-D1s	Spring	Ppd-D1b	Sensitive
E-31	BGE001948	Triticum aestivum ssp. spelta (L.) Thell.	Vrn-A1b	Vrn-B1a	Vrn-D1s	Spring	Ppd-D1b	Sensitive
E-32	BGE001949	Triticum aestivum ssp. spelta (L.) Thell.	Vrn-A1b	vrn-B1	Vrn-D1s	Spring	Ppd-D1b	Sensitive
E-33	BGE001952	Triticum aestivum ssp. spelta (L.) Thell.	vrn-A1	Vrn-B1a	Vrn-D1s	Spring	Ppd-D1b	Sensitive
E-34	BGE001965	Triticum aestivum ssp. spelta (L.) Thell.	vrn-A1	vrn-B1	vrn-D1	Winter type no spikes	Ppd-D1b	Sensitive
E-35	BGE001967	Triticum aestivum ssp. spelta (L.) Thell.	vrn-A1	vrn-B1	vrn-D1	Winter type no spikes	Ppd-D1b	Sensitive
E-36	BGE001976	Triticum aestivum ssp. spelta (L.) Thell.	Vrn-A1b	vrn-B1	Vrn-D1s	Spring	Ppd-D1b	Sensitive
E-37	BGE001996	Triticum aestivum ssp. spelta (L.) Thell.	Vrn-A1b	Vrn-B1a	Vrn-D1s	Spring	Ppd-D1b	Sensitive
E-38	BGE002007	Triticum aestivum ssp. spelta (L.) Thell.	Vrn-A1b	vrn-B1	Vrn-D1s	Spring	Ppd-D1b	Sensitive
E-39	BGE012903	Triticum aestivum ssp. spelta (L.) Thell.	Vrn-A1b	Vrn-B1a	Vrn-D1s	Spring	Ppd-D1b	Sensitive
E-40	BGE012919	Triticum aestivum ssp. spelta (L.) Thell.	Vrn-A1b	vrn-B1	Vrn-D1s	Spring	Ppd-D1b	Sensitive
E-41	BGE012935	Triticum aestivum ssp. spelta (L.) Thell.	Vrn-A1b	vrn-B1	Vrn-D1s	Spring	Ppd-D1b	Sensitive
E-42	BGE012937	Triticum aestivum ssp. spelta (L.) Thell.	Vrn-A1b	vrn-B1	Vrn-D1s	Spring	Ppd-D1b	Sensitive
E-43	BGE014251	Triticum aestivum ssp. spelta (L.) Thell.	Vrn-A1b	vrn-B1	Vrn-D1s	Spring	Ppd-D1b	Sensitive
E-44	BGE020933	Triticum aestivum ssp. spelta (L.) Thell.	Vrn-A1b	vrn-B1	Vrn-D1s	Spring	Ppd-D1b	Sensitive
E-45	BGE023733	Triticum aestivum ssp. spelta (L.) Thell.	vrn-A1	Vrn-B1a	Vrn-D1s	Spring	Ppd-D1b	Sensitive
E-46	BGE023734	Triticum aestivum ssp. spelta (L.) Thell.	Vrn-A1b	vrn-B1	Vrn-D1s	Spring	Ppd-D1b	Sensitive
E-47	BGE023736	Triticum aestivum ssp. spelta (L.) Thell.	Vrn-A1b	vrn-B1	Vrn-D1s	Spring	Ppd-D1b	Sensitive
E-48	BGE023738	Triticum aestivum ssp. spelta (L.) Thell.	Vrn-A1b	Vrn-B1a	Vrn-D1s	Spring	Ppd-D1b	Sensitive
E-49	BGE023739	Triticum aestivum ssp. spelta (L.) Thell.	Vrn-A1b	vrn-B1	Vrn-D1s	Spring	Ppd-D1b	Sensitive
E-50	BGE025420	Triticum aestivum ssp. spelta (L.) Thell.	Vrn-A1b	vrn-B1	Vrn-D1s	Spring	Ppd-D1b	Sensitive
E-51	BGE014250	Triticum aestivum ssp. spelta var. albivelutinum Körn.	Vrn-A1b	vrn-B1	Vrn-D1s	Spring	Ppd-D1b	Sensitive
E-52	BGE023735	Triticum aestivum ssp. spelta var. albivelutinum Körn.	Vrn-A1b	vrn-B1	Vrn-D1s	Spring	Ppd-D1b	Sensitive
E-53	BGE001986	Triticum aestivum ssp. spelta var. arduinii (Mazz.) Körn.	Vrn-A1b	vrn-B1	Vrn-D1s	Spring	Ppd-D1b	Sensitive
E-54	BGE002014	Triticum aestivum ssp. spelta var. arduinii (Mazz.) Körn.	Vrn-A1b	Vrn-B1a	Vrn-D1s	Spring	Ppd-D1b	Sensitive
E-55	BGE012898	Triticum aestivum ssp. spelta var. arduinii (Mazz.) Körn.	Vrn-A1b	vrn-B1	Vrn-D1s	Spring	Ppd-D1b	Sensitive
E-56	BGE012926	Triticum aestivum ssp. spelta var. caeruleum (Alef.) Körn.	Vrn-A1b	vrn-B1	Vrn-D1s	Spring	Ppd-D1b	Sensitive
E-57	BGE020936	Triticum aestivum ssp. spelta var. neglectum Körn.	vrn-A1	vrn-B1	vrn-D1	Winter type no spikes	Ppd-D1b	Sensitive
E-58	BGE001984	Triticum aestivum ssp. spelta var. vulpinum (Alef.) Körn	Vrn-A1b	vrn-B1	Vrn-D1s	Spring	Ppd-D1b	Sensitive
E-59	BGE012899	Triticum aestivum ssp. spelta var. vulpinum (Alef.) Körn	Vrn-A1b	vrn-B1	Vrn-D1s	Spring	Ppd-D1b	Sensitive
E-60	BGE012907	Triticum aestivum ssp. spelta var. vulpinum (Alef.) Körn	Vrn-A1b	Vrn-B1a	Vrn-D1s	Spring	Ppd-D1b	Sensitive
Setenil		Triticum aestivum ssp. aestivum (L.) Thell.	vrn-A1	Vrn-B1a	Vrn-D1a	Spring	Ppd-D1a	Insensitive
Escacena		Triticum aestivum ssp. aestivum (L.) Thell.	Vrn-A1a	vrn-B1	Vrn-D1a	Spring	Ppd-D1a	Insensitive
CS		Triticum aestivum ssp. aestivum (L.) Thell.	vrn-A1	vrn-B1	Vrn-D1a	Spring	Ppd-D1b	Sensitive
Mara		Triticum aestivum ssp. aestivum (L.) Thell.	vrn-A1	Vrn-B1a	vrn-D1	Spring	Ppd-D1a	Insensitive
Paragon		Triticum aestivum ssp. aestivum (L.) Thell.	Vrn-A1a	Vrn-B1c	vrn-D1	Spring	Ppd-D1b	Sensitive
Cadet		Triticum aestivum ssp. aestivum (L.) Thell.	Vrn-A1a	Vrn-B1a	vrn-D1	Spring	Ppd-D1b	Sensitive
